# Supplementary material for: Zinc-Doped Bioactive Glass/Polycaprolactone Hybrid Scaffolds Manufactured by Direct and Indirect 3D Printing Methods for Bone Regeneration
Source: Cells. 2023 Jun 30;12(13):1759. doi: 10.3390/cells12131759 (PMC10341101; doi:10.3390/cells12131759)
Supplement: Supplementary file 1 [file cells-12-01759-s001.zip]

Archive with 2 entries (2 files):
- cells-2432152-supplementary.pdf
- MultimediafileM1_video.mp4
